# Supplementary material for: An infectious SARS-CoV-2 B.1.1.529 Omicron virus escapes neutralization by therapeutic monoclonal antibodies
Source: Res Sq. 2021 Dec 27:rs.3.rs-1175516. Preprint. [Version 1] doi: 10.21203/rs.3.rs-1175516/v1 (PMC8722605; doi:10.21203/rs.3.rs-1175516/v1)
Supplement: Supplement 1 [file 10181ca86a5872bc97ab192f.xlsx]

## Sheet: Fig 2a
		Vero+TMPRSS2 relative infectivity							Vero+TMPRSS2 relative infectivity							Vero+TMPRSS2 relative infectivity
COV2-2196	[mAb] (log10 ng/mL)	WA1/2020 D614G		B.1.1.529			COV2-2196	[mAb] (log10 ng/mL)	WA1/2020 D614G		B.1.1.529			COV2-2196	[mAb] (log10 ng/mL)	WA1/2020 D614G		B.1.1.529
	4	0	0	9.9	16.4			4	0	0	14.7	32.4			4	0	0	5.8	17.3
	3.301	0	0	49.3	9.9			3.301	0	0	23.6	26.5			3.301	0	0	23	48.9
	2.602	0	0	78.9	78.9			2.602	0	0	73.7	64.8			2.602	0	0	86.3	31.7
	1.903	0.4	0.9	157.7	108.4			1.903	0	0	120.8	106.1			1.903	0	0.6	77.7	74.8
	1.204	23	19.6	138	105.1			1.204	16.4	9.2	100.2	126.7			1.204	16.8	13.3	77.7	92.1
	0.505	86.4	90.6	72.3	108.4			0.505	64.7	61.9	129.7	176.8			0.505	78.9	73.7	129.5	129.5
	-0.19	109.3	110.6	111.7	134.7			-0.19	96	102.4	91.3	56			-0.19	76	76	86.3	115.1
	-0.89	111.5	100.4	85.4	98.6			-0.89	130.9	105.3	64.8	106.1			-0.89	95.7	86.4	54.7	80.6
COV2-2130	[mAb] (log10 ng/mL)	WA1/2020 D614G		B.1.1.529			COV2-2130	[mAb] (log10 ng/mL)	WA1/2020 D614G		B.1.1.529			COV2-2130	[mAb] (log10 ng/mL)	WA1/2020 D614G		B.1.1.529
	4	0	0	0	6.6			4	0	0	0	0			4	0	0	0	0
	3.301	0	0	3.3	0			3.301	0	0	8.8	23.6			3.301	0	0	8.6	8.6
	2.602	0	0	39.4	36.1			2.602	0	0	97.2	41.3			2.602	0	0	57.6	31.7
	1.903	16.2	12.8	88.7	69			1.903	11.4	10	103.1	112			1.903	16.2	18.6	66.2	100.7
	1.204	97	96.1	121.6	85.4			1.204	79	66.9	159.1	100.2			1.204	65	74.8	80.6	112.2
	0.505	107.6	109.3	121.6	115			0.505	117.4	100.3	100.2	138.5			0.505	94	102.7	57.6	77.7
	-0.19	118.3	110.6	78.9	85.4			-0.19	112.4	106	85.5	114.9			-0.19	87.6	85.9	89.2	118
	-0.89	108.9	102.1	101.8	115			-0.89	140.9	120.2	132.6	120.8			-0.89	86.4	93.4	60.4	54.7
COV2-2196/COV2-2130	[mAb] (log10 ng/mL)	WA1/2020 D614G		B.1.1.529			COV2-2196/COV2-2130	[mAb] (log10 ng/mL)	WA1/2020 D614G		B.1.1.529			COV2-2196/COV2-2130	[mAb] (log10 ng/mL)	WA1/2020 D614G		B.1.1.529
	4	0	0	0	0			4	0	0	0	0			4	0	0	0	0
	3.301	0	0	0	0			3.301	0	0	3.5	0			3.301	0	0	0	0
	2.602	0	0	2.8	19.5			2.602	0	0	13.8	20.7			2.602	0	0	19.9	24.3
	1.903	0.9	0	80.8	92			1.903	0	0	65.7	69.1			1.903	3	0	84	57.5
	1.204	29.5	44	89.2	125.4			1.204	24.8	35.1	82.9	134.8			1.204	36.1	33	70.7	92.8
	0.505	91.1	115.1	72.5	122.6			0.505	85.4	101.2	86.4	107.1			0.505	92.5	78.3	59.7	128.2
	-0.19	116.5	124.2	58.5	92			-0.19	106	105.3	89.8	51.8			-0.19	98.6	103.2	50.8	123.8
	-0.89	92.5	121.9	80.8	105.9			-0.89	87.4	121.9	103.7	127.9			-0.89	76.7	93	86.2	81.8

## Sheet: Fig 2b
		Vero+TMPRSS2 relative infectivity							Vero+TMPRSS2 relative infectivity							Vero+TMPRSS2 relative infectivity
REGN10987	[mAb] (log10 ng/mL)	WA1/2020 D614G		B.1.1.529			REGN10987	[mAb] (log10 ng/mL)	WA1/2020 D614G		B.1.1.529			REGN10987	[mAb] (log10 ng/mL)	WA1/2020 D614G		B.1.1.529
	4	1	1.4	135.9	105			4	0	0	115.3	100.6			4	0	0.6	132.8	92.9
	3.301	13	15.5	64.9	92.7			3.301	7.2	4	125.2	88.3			3.301	11.7	6.5	89.6	116.2
	2.602	27.1	25.1	123.6	46.3			2.602	14.4	20.8	130.1	166.9			2.602	24	23.3	79.7	102.9
	1.903	44.4	34.8	80.3	129.7			1.903	40.1	32.8	130.1	108			1.903	23.3	35.6	89.6	92.9
	1.204	62.3	56.5	123.6	123.6			1.204	42.5	56.1	105.5	122.7			1.204	50.5	54.4	76.3	89.6
	0.505	94.2	80.7	83.4	117.4			0.505	82.5	76.9	105.5	95.7			0.505	62.8	71.3	129.5	109.5
	-0.19	117.9	103.4	95.8	117.4			-0.19	110.6	108.2	110.4	93.3			-0.19	86.8	92	109.5	89.6
	-0.89	105.3	104.3	80.3	105			-0.89	81.7	120.2	120.2	98.2			-0.89	125.7	110.1	86.3	99.6
REGN10933	[mAb] (log10 ng/mL)	WA1/2020 D614G		B.1.1.529			REGN10933	[mAb] (log10 ng/mL)	WA1/2020 D614G		B.1.1.529			REGN10933	[mAb] (log10 ng/mL)	WA1/2020 D614G		B.1.1.529
	4	0	0	111.2	68			4	0	0	112.9	105.5			4	0	0	169.3	195.9
	3.301	0	0	92.7	92.7			3.301	0	0	103.1	90.8			3.301	0	0	89.6	122.8
	2.602	1	0.5	68	98.8			2.602	0	0	157.1	110.4			2.602	0	0	142.7	139.4
	1.903	16.4	15.5	101.9	95.8			1.903	8.8	4.8	110.4	68.7			1.903	8.4	5.2	79.7	86.3
	1.204	59.9	60.4	77.2	52.5			1.204	31.2	47.3	93.3	90.8			1.204	53.8	26.6	119.5	66.4
	0.505	83.6	92.3	98.8	101.9			0.505	40.1	64.9	125.2	120.2			0.505	79	84.2	106.2	69.7
	-0.19	97.6	93.7	123.6	95.8			-0.19	84.9	109.8	115.3	103.1			-0.19	103.6	81.6	136.1	112.9
	-0.89	124.2	124.2	89.6	64.9			-0.89	111.4	108.2	127.6	115.3			-0.89	116.6	109.5	122.8	102.9
REGN10987/REGN10933	[mAb] (log10 ng/mL)	WA1/2020 D614G		B.1.1.529			REGN10987/REGN10933	[mAb] (log10 ng/mL)	WA1/2020 D614G		B.1.1.529			REGN10987/REGN10933	[mAb] (log10 ng/mL)	WA1/2020 D614G		B.1.1.529
	4	0	0	94.8	80.8			4	0	0	79.5	89.8			4	0	0	68.5	84
	3.301	0	0	92	117.1			3.301	0	0	89.8	96.8			3.301	0	0	79.6	101.7
	2.602	0.9	0	92	72.5			2.602	0	0	121	103.7			2.602	0	0	90.6	86.2
	1.903	0.5	1.4	94.8	72.5			1.903	0.7	0.7	114	117.5			1.903	2.5	2.5	70.7	90.6
	1.204	32.2	37.2	114.3	131			1.204	28.9	20	89.8	117.5			1.204	41.2	37.1	64.1	90.6
	0.505	90.7	84.8	108.7	69.7			0.505	68.8	64	96.8	93.3			0.505	85.4	79.3	101.7	90.6
	-0.19	104.7	111	122.6	89.2			-0.19	105.3	81.9	148.6	117.5			-0.19	99.1	94.5	99.4	106.1
	-0.89	101.5	97.9	94.8	86.4			-0.89	112.9	99.1	86.4	86.4			-0.89	107.2	96.6	75.1	59.7

## Sheet: Fig 2c
		Vero+TMPRSS2 relative infectivity							Vero+TMPRSS2 relative infectivity							Vero+TMPRSS2 relative infectivity
LY-CoV555	[mAb] (log10 ng/mL)	WA1/2020 D614G		B.1.1.529			LY-CoV555	[mAb] (log10 ng/mL)	WA1/2020 D614G		B.1.1.529			LY-CoV555	[mAb] (log10 ng/mL)	WA1/2020 D614G		B.1.1.529
	4	0	0	82.1	105.1			4	0	0	67.8	144.4			4	0	0	83.5	92.1
	3.301	0	0.9	82.1	78.9			3.301	0	0	97.2	88.4			3.301	0	0	106.5	132.4
	2.602	0.4	1.7	75.6	95.3			2.602	0	0	97.2	114.9			2.602	0	0	57.6	106.5
	1.903	4.7	6.4	92	115			1.903	0.7	0.7	153.2	117.9			1.903	7.5	9.9	95	132.4
	1.204	30.2	46.8	95.3	72.3			1.204	22.8	24.9	117.9	120.8			1.204	54	65.6	112.2	120.9
	0.505	67.6	71	78.9	118.3			0.505	66.9	88.9	73.7	141.4			0.505	85.3	80.1	92.1	74.8
	-0.19	72.7	88.5	124.8	131.4			-0.19	93.2	113.8	114.9	88.4			-0.19	104.4	92.8	158.3	71.9
	-0.89	82.5	82.5	101.8	118.3			-0.89	97.5	76.1	61.9	94.3			-0.89	102.7	90.5	97.8	54.7
LY-CoV016	[mAb] (log10 ng/mL)	WA1/2020 D614G		B.1.1.529			LY-CoV016	[mAb] (log10 ng/mL)	WA1/2020 D614G		B.1.1.529			LY-CoV016	[mAb] (log10 ng/mL)	WA1/2020 D614G		B.1.1.529
	4	0.9	0.9	111.7	144.6			4	0	0	73.7	126.7			4	0.6	0	95	71.9
	3.301	7.7	11.1	115	95.3			3.301	3.6	2.1	179.7	91.3			3.301	3.5	1.7	141	89.2
	2.602	21.3	23	131.4	108.4			2.602	14.9	15.7	100.2	109			2.602	13.3	15.1	92.1	86.3
	1.903	60.4	51.9	121.6	124.8			1.903	33.4	39.1	112	112			1.903	38.3	42.9	132.4	100.7
	1.204	93.2	88.9	141.3	118.3			1.204	68.3	67.6	200.4	176.8			1.204	103.8	95.1	103.6	100.7
	0.505	103	106.8	121.6	98.6			0.505	123.8	103.2	112	117.9			0.505	99.8	102.1	80.6	115.1
	-0.19	105.1	114.9	111.7	134.7			-0.19	98.9	118.1	94.3	170.9			-0.19	84.1	110.8	129.5	112.2
	-0.89	103	107.6	101.8	92			-0.89	102.4	123.1	112	114.9			-0.89	96.9	82.4	80.6	48.9
LY-CoV555/LY-CoV016	[mAb] (log10 ng/mL)	WA1/2020 D614G		B.1.1.529			LY-CoV555/LY-CoV016	[mAb] (log10 ng/mL)	WA1/2020 D614G		B.1.1.529			LY-CoV555/LY-CoV016	[mAb] (log10 ng/mL)	WA1/2020 D614G		B.1.1.529
	4	0.5	0	117.1	97.6			4	0	0	100.2	79.5			4	0	0	81.8	97.2
	3.301	0.5	1.8	103.1	150.5			3.301	0	0	89.8	117.5			3.301	0	0	159.1	99.4
	2.602	0.9	2.3	108.7	139.4			2.602	0	0.7	100.2	141.7			2.602	0.5	1.5	81.8	48.6
	1.903	15	12.2	86.4	105.9			1.903	6.2	6.9	117.5	65.7			1.903	19.8	22.9	90.6	103.9
	1.204	67.1	62.1	89.2	142.2			1.204	44.8	46.1	103.7	82.9			1.204	64.5	57.4	72.9	77.3
	0.505	85.2	87.9	108.7	97.6			0.505	79.9	89.5	103.7	82.9			0.505	91	83.4	64.1	143.6
	-0.19	106.5	97.5	86.4	172.8			-0.19	86.7	95.7	62.2	107.1			-0.19	97.6	100.1	95	92.8
	-0.89	111	107	100.3	105.9			-0.89	81.9	99.8	72.6	62.2			-0.89	88.4	101.7	75.1	92.8

## Sheet: Fig 2d
		Vero+TMPRSS2 relative infectivity							Vero+TMPRSS2 relative infectivity							Vero+TMPRSS2 relative infectivity
S309	[mAb] (log10 ng/mL)	WA1/2020 D614G		B.1.1.529			S309	[mAb] (log10 ng/mL)	WA1/2020 D614G		B.1.1.529			S309	[mAb] (log10 ng/mL)	WA1/2020 D614G		B.1.1.529
	4	8.7	15	6.2	12.4			4	4	2.4	12.3	17.2			4	9.1	9.1	13.3	10
	3.301	24.2	22.2	18.5	9.3			3.301	8.8	6.4	24.5	34.4			3.301	19.4	16.8	23.2	33.2
	2.602	31.9	24.2	43.2	30.9			2.602	26.4	21.6	103.1	34.4			2.602	24	27.2	36.5	36.5
	1.903	85	86.5	58.7	55.6			1.903	64.9	64.1	98.2	115.3			1.903	74.5	81.6	73	116.2
	1.204	111.1	110.1	68	71			1.204	101.8	107.4	112.9	127.6			1.204	111.4	86.8	63.1	86.3
	0.505	117.4	111.6	92.7	135.9			0.505	120.2	120.2	90.8	103.1			0.505	104.3	106.9	96.3	96.3
	-0.19	126.6	127.1	80.3	108.1			-0.19	123.4	139.4	112.9	144.8			-0.19	91.3	119.8	92.9	66.4
	-0.89	103.9	117.9	105	80.3			-0.89	116.2	109.8	139.9	95.7			-0.89	124.4	130.2	99.6	76.3

## Sheet: Fig 2e
		Vero+TMPRSS2 relative infectivity							Vero+TMPRSS2 relative infectivity							Vero+TMPRSS2 relative infectivity
CT-P59	[mAb] (log10 ng/mL)	WA1/2020 D614G		B.1.1.529			CT-P59	[mAb] (log10 ng/mL)	WA1/2020 D614G		B.1.1.529			CT-P59	[mAb] (log10 ng/mL)	WA1/2020 D614G		B.1.1.529
	4	0	0	123.6	142.1			4	0	0	137.4	132.5			4	0	0	116.2	122.8
	3.301	0	0	95.8	86.5			3.301	0	0	154.6	127.6			3.301	0	0	86.3	56.4
	2.602	0	0	117.4	95.8			2.602	0	0	152.1	135			2.602	0	0	66.4	73
	1.903	0.5	0.5	98.8	55.6			1.903	0	0	130.1	139.9			1.903	0	0	112.9	96.3
	1.204	11.6	10.6	98.8	108.1			1.204	1.6	1.6	98.2	90.8			1.204	5.8	5.8	109.5	73
	0.505	61.4	55.6	105	105			0.505	24.8	22.4	93.3	103.1			0.505	32.4	40.8	79.7	89.6
	-0.19	96.6	94.2	129.7	89.6			-0.19	65.7	99.3	115.3	98.2			-0.19	73.2	79.7	92.9	63.1
	-0.89	109.7	95.2	68	74.1			-0.89	92.1	100.2	81	162			-0.89	99.8	112.1	89.6	66.4

## Sheet: Fig 2f
		Vero+TMPRSS2 relative infectivity							Vero+TMPRSS2 relative infectivity							Vero+TMPRSS2 relative infectivity
SARS2-38	[mAb] (log10 ng/mL)	WA1/2020 D614G		B.1.1.529			SARS2-38	[mAb] (log10 ng/mL)	WA1/2020 D614G		B.1.1.529			SARS2-38	[mAb] (log10 ng/mL)	WA1/2020 D614G		B.1.1.529
	4	0	0	42.7	39.9			4	0	0	27.9	44.7			4	0	0	34.1	47.2
	3.301	0	0.4	74	48.4			3.301	0	0	61.4	33.5			3.301	0	1.2	73.4	76.1
	2.602	0	0	48.4	68.3			2.602	0	0	111.7	100.5			2.602	0	0	55.1	94.4
	1.903	0.4	0.4	68.3	116.7			1.903	0	0	97.7	100.5			1.903	0.6	1.8	118	123.3
	1.204	14.8	7.4	68.3	76.9			1.204	3	2.2	75.4	75.4			1.204	14	11.1	107.5	144.3
	0.505	73	68	76.9	74			0.505	59.6	45.5	53.1	50.3			0.505	73.2	87.2	102.3	115.4
	-0.19	91.9	109.2	91.1	68.3			-0.19	93.9	85	111.7	120.1			-0.19	96.6	100.1	118	97
	-0.89	97.3	101	76.9	71.2			-0.89	83.5	101.4	86.6	58.6			-0.89	121.1	108.9	70.8	47.2

## Sheet: Fig 2g and h
EC50 (ng/mL)
	WA1/2020 D614G			B.1.1.529
mAb	exp 1	exp 2	exp 3	exp 1	exp 2	exp 3
2196 (Crowe)	8.632	4.581	5.515	1170	960.6	677.4
2130 (Crowe)	45.88	26.59	28.1	254.7	688.6	314.2
2196+2130 (Crowe)	14.92	10.89	10.38	171.2	136.6	136.5
REGN10987	49.95	26.95	21.13	>10,000	>10,000	>10,000
REGN10933	21.26	6.333	11.12	>10,000	>10,000	>10,000
REGN10933/REGN10987	10.94	5.837	10.85	>10,000	>10,000	>10,000
LY-CoV555	6.661	7.442	18.5	>10,000	>10,000	>10,000
LY-CoV016	114.7	47.46	69.76	>10,000	>10,000	>10,000
LY-CoV555/LY-CoV016	22.84	12.89	23.15	>10,000	>10,000	>10,000
S309	259.3	150.9	211.2	141.6	980.5	373.8
CT-P59	4.033	1.596	1.955	>10,000	>10,000	>10,000
SARS2-38	5.144	3.22	6.279	>10,000	>10,000	6185
