# Supplementary material for: An infectious SARS-CoV-2 B.1.1.529 Omicron virus escapes neutralization by therapeutic monoclonal antibodies
Source: Res Sq. 2021 Dec 27:rs.3.rs-1175516. Preprint. [Version 1] doi: 10.21203/rs.3.rs-1175516/v1 (PMC8722605; doi:10.21203/rs.3.rs-1175516/v1)
Supplement: Supplement 2 [file 165ad875f9679140ebf04d65.xlsx]

## Sheet: Fig 3a
		Vero-hACE2+TMPRSS2 relative infectivity							Vero-hACE2+TMPRSS2 relative infectivity							Vero-hACE2+TMPRSS2 relative infectivity
COV2-2196	[mAb] (log10 ng/mL)	WA1/2020 D614G		B.1.1.529			COV2-2196	[mAb] (log10 ng/mL)	WA1/2020 D614G		B.1.1.529			COV2-2196	[mAb] (log10 ng/mL)	WA1/2020 D614G		B.1.1.529
	4	0	0	8.2	12.3			4	0	0	0	7.3			4	0	0	23.9	0
	3.301	0	0	22.6	47.2			3.301	0	0	14.7	25.7			3.301	0	0	29.9	41.8
	2.602	0	0	63.7	49.3			2.602	0	0	44	55			2.602	0	0	41.8	47.8
	1.903	1.8	0	69.8	76			1.903	1.4	0	69.7	44			1.903	0.7	2	41.8	47.8
	1.204	20.3	26.8	82.2	57.5			1.204	29.6	24.1	36.7	47.7			1.204	26.5	28.6	101.5	35.8
	0.505	70.4	79.3	86.3	82.2			0.505	98.3	81.8	62.4	58.7			0.505	79.6	81	95.5	59.7
	-0.19	86.5	91.2	108.9	102.7			-0.19	92.8	78.4	88.1	88.1			-0.19	87.8	80.3	71.6	59.7
	-0.89	93.6	96	100.6	110.9			-0.89	101.1	111.4	135.8	139.4			-0.89	94.6	103.4	83.6	53.7
COV2-2130	[mAb] (log10 ng/mL)	WA1/2020 D614G		B.1.1.529			COV2-2130	[mAb] (log10 ng/mL)	WA1/2020 D614G		B.1.1.529			COV2-2130	[mAb] (log10 ng/mL)	WA1/2020 D614G		B.1.1.529
	4	0	0	5.5	4.7			4	0	0	4.1	2.4			4	0	0	3.8	3.8
	3.301	0	0	9.4	14.1			3.301	0	0	8.2	17.1			3.301	0	0	13.3	17.1
	2.602	0	0	64.3	54.8			2.602	0	0	50.6	52.2			2.602	0	0	61.8	65.7
	1.903	3	15.1	91.7	101.1			1.903	6.9	6.9	84.9	75.1			1.903	12	2.4	89.4	92.3
	1.204	84.5	84.5	106.6	90.1			1.204	105.1	61.7	77.6	89			1.204	115.3	91.3	118	92.3
	0.505	138.9	120.8	97.9	88.5			0.505	96	130.3	85.7	89.8			0.505	93.7	108.1	108.5	90.4
	-0.19	117.7	141.9	95.6	108.1			-0.19	100.6	121.1	107.8	90.6			-0.19	105.7	103.3	115.1	102.8
	-0.89	150.9	160	114.4	115.2			-0.89	121.1	102.9	123.3	118.4			-0.89	139.3	141.7	125.6	110.4
COV2-2196/COV2-2130	[mAb] (log10 ng/mL)	WA1/2020 D614G		B.1.1.529			COV2-2196/COV2-2130	[mAb] (log10 ng/mL)	WA1/2020 D614G		B.1.1.529			COV2-2196/COV2-2130	[mAb] (log10 ng/mL)	WA1/2020 D614G		B.1.1.529
	4	0	0	0	0			4	0	0	0	0			4	0	0	0	0
	3.301	0	0	1.9	0			3.301	0	0	0	0			3.301	0	0	0	0
	2.602	0	0	17.2	13.4			2.602	0	0	3	12			2.602	0	0	23.1	15.4
	1.903	1.2	0.6	101.2	74.5			1.903	2.7	1.3	95.9	74.9			1.903	1.5	0.7	100.2	73.3
	1.204	44.3	44.3	122.2	122.2			1.204	57.3	53.3	137.8	116.9			1.204	58.7	52	134.9	69.4
	0.505	92.2	91.6	118.4	124.1			0.505	95.8	99.2	125.8	89.9			0.505	106.9	79.4	108	96.4
	-0.19	98.1	106.9	139.4	87.8			-0.19	93.1	98.5	116.9	128.8			-0.19	99.5	100.2	100.2	81
	-0.89	87.4	102.2	131.7	148.9			-0.89	99.8	110.6	104.9	146.8			-0.89	90.6	94.3	108	92.5

## Sheet: Fig 3b
		Vero-hACE2+TMPRSS2 relative infectivity							Vero-hACE2+TMPRSS2 relative infectivity							Vero-hACE2+TMPRSS2 relative infectivity
REGN10987	[mAb] (log10 ng/mL)	WA1/2020 D614G		B.1.1.529			REGN10987	[mAb] (log10 ng/mL)	WA1/2020 D614G		B.1.1.529			REGN10987	[mAb] (log10 ng/mL)	WA1/2020 D614G		B.1.1.529
	4	12.5	16.2	80.3	78.5			4	6.5	9.4	87.7	78.9			4	16.8	16.1	71	116.1
	3.301	29.3	27.5	85.4	93.9			3.301	28.2	18.1	78.9	65.8			3.301	20.4	26.3	71	90.3
	2.602	29.3	29.3	85.4	70			2.602	22.4	22.4	57	105.2			2.602	29.2	29.2	64.5	58.1
	1.903	40.6	37.5	73.4	82			1.903	28.2	28.2	35.1	74.5			1.903	38.7	33.6	45.2	58.1
	1.204	51.2	48.1	85.4	80.3			1.204	47	50.6	70.1	70.1			1.204	41.6	48.2	64.5	51.6
	0.505	86.1	89.9	97.3	82			0.505	88.9	85.3	57	70.1			0.505	84.7	80.3	64.5	51.6
	-0.19	109.9	108	85.4	102.5			-0.19	87.5	85.3	52.6	92.1			-0.19	101.5	103.6	109.7	83.9
	-0.89	103	108.6	129.8	104.2			-0.89	87.5	112.8	65.8	162.2			-0.89	100.7	108.8	103.2	129
REGN10933	[mAb] (log10 ng/mL)	WA1/2020 D614G		B.1.1.529			REGN10933	[mAb] (log10 ng/mL)	WA1/2020 D614G		B.1.1.529			REGN10933	[mAb] (log10 ng/mL)	WA1/2020 D614G		B.1.1.529
	4	0	0	71.7	75.1			4	0	0	70.1	87.7			4	0	0.7	71	71
	3.301	0	0	82	102.5			3.301	0	0	83.3	74.5			3.301	0	0	83.9	90.3
	2.602	1.9	0	97.3	90.5			2.602	0	2.2	43.8	48.2			2.602	0	0.7	64.5	45.2
	1.903	16.2	12.5	54.6	70			1.903	8.7	9.4	52.6	83.3			1.903	11.7	8	51.6	45.2
	1.204	69.9	44.9	68.3	78.5			1.204	49.2	44.8	57	48.2			1.204	47.4	37.2	64.5	64.5
	0.505	94.3	95.5	85.4	82			0.505	57.8	83.9	70.1	70.1			0.505	81.8	80.3	90.3	77.4
	-0.19	96.8	105.5	87.1	93.9			-0.19	88.9	99.1	122.7	122.7			-0.19	98.5	94.2	64.5	71
	-0.89	98	100.5	88.8	100.7			-0.89	120.7	84.6	109.6	162.2			-0.89	95.6	105.1	71	109.7
REGN10987/REGN10933	[mAb] (log10 ng/mL)	WA1/2020 D614G		B.1.1.529			REGN10987/REGN10933	[mAb] (log10 ng/mL)	WA1/2020 D614G		B.1.1.529			REGN10987/REGN10933	[mAb] (log10 ng/mL)	WA1/2020 D614G		B.1.1.529
	4	0	0	122.2	93.6			4	0	0	119.9	92.9			4	0	0	69.4	54
	3.301	0	0	87.8	99.3			3.301	0	0	110.9	92.9			3.301	0	0	54	69.4
	2.602	0	0	85.9	101.2			2.602	0	0	110.9	56.9			2.602	0	0	65.5	84.8
	1.903	0.6	2.4	78.3	93.6			1.903	3.4	4	89.9	86.9			1.903	9.7	0.7	92.5	77.1
	1.204	34.9	33.1	89.7	99.3			1.204	33.7	39.8	119.9	110.9			1.204	43.1	43.8	111.8	88.7
	0.505	86.3	82.7	101.2	95.5			0.505	98.5	88.4	89.9	74.9			0.505	71.3	83.2	108	73.3
	-0.19	94.5	98.7	84	93.6			-0.19	105.2	99.2	137.8	113.9			-0.19	95	89.8	127.2	65.5
	-0.89	101	90.4	99.3	131.7			-0.89	99.8	107.9	113.9	152.8			-0.89	92.1	84.6	134.9	111.8

## Sheet: Fig 3c
		Vero-hACE2+TMPRSS2 relative infectivity							Vero-hACE2+TMPRSS2 relative infectivity							Vero-hACE2+TMPRSS2 relative infectivity
LY-CoV555	[mAb] (log10 ng/mL)	WA1/2020 D614G		B.1.1.529			LY-CoV555	[mAb] (log10 ng/mL)	WA1/2020 D614G		B.1.1.529			LY-CoV555	[mAb] (log10 ng/mL)	WA1/2020 D614G		B.1.1.529
	4	1.2	0	133.5	123.2			4	1.4	2.8	69.7	73.4			4	0	2	101.5	71.6
	3.301	0.6	0.6	127.3	113			3.301	0	0.7	102.8	106.4			3.301	2	0	89.6	77.6
	2.602	0.6	3.6	115	115			2.602	2.8	2.8	132.1	58.7			2.602	2.7	3.4	155.2	47.8
	1.903	3.6	8.9	125.3	94.5			1.903	11.7	15.8	99.1	91.7			1.903	9.5	11.6	107.5	113.4
	1.204	33.4	48.9	119.1	108.9			1.204	61.9	54.3	99.1	84.4			1.204	56.5	67.4	125.4	101.5
	0.505	53.7	74.5	117.1	110.9			0.505	95.6		102.8	132.1			0.505	99.4	87.8	113.4	83.6
	-0.19	75.7	81.7	133.5	127.3			-0.19	95.6	100.4	113.8	106.4			-0.19	91.9	96	83.6	89.6
	-0.89	94.8	93.6	125.3	160.2			-0.89	112.1	104.5	143.1	124.8			-0.89	97.3	95.3	167.2	107.5
LY-CoV016	[mAb] (log10 ng/mL)	WA1/2020 D614G		B.1.1.529			LY-CoV016	[mAb] (log10 ng/mL)	WA1/2020 D614G		B.1.1.529			LY-CoV016	[mAb] (log10 ng/mL)	WA1/2020 D614G		B.1.1.529
	4	1.2	0.6	127.3	113			4	0	0.7	113.8	77.1			4	0.7	0	47.8	53.7
	3.301	6	4.8	98.6	84.2			3.301	4.1	6.2	91.7	73.4			3.301	8.8	0.7	59.7	59.7
	2.602	11.9	8.9	94.5	100.6			2.602	7.6	12.4	73.4	58.7			2.602	13.6	10.9	71.6	77.6
	1.903	35.8	29.2	102.7	78			1.903	35.1	41.9	33	69.7			1.903	27.9	34	47.8	35.8
	1.204	78.1	78.1	115	82.2			1.204	91.4	89.4	84.4	77.1			1.204	79.6	73.5	95.5	83.6
	0.505	100.8	103.2	104.7	86.3			0.505	103.8	94.2	91.7	58.7			0.505	88.5	95.3	101.5	77.6
	-0.19	85.9	97.2	98.6	117.1			-0.19	101.1	98.3	106.4	73.4			-0.19	88.5	88.5	107.5	101.5
	-0.89	100.2	100.2	133.5	123.2			-0.89	100.4	94.2	124.8	121.1			-0.89	101.4	100	101.5	101.5
LY-CoV555/LY-CoV016	[mAb] (log10 ng/mL)	WA1/2020 D614G		B.1.1.529			LY-CoV555/LY-CoV016	[mAb] (log10 ng/mL)	WA1/2020 D614G		B.1.1.529			LY-CoV555/LY-CoV016	[mAb] (log10 ng/mL)	WA1/2020 D614G		B.1.1.529
	4	1.2	0	126	118.4			4	1.3	0	107.9	113.9			4	0	0	65.5	104.1
	3.301	0.6	0.6	99.3	97.4			3.301	2	0	95.9	113.9			3.301	0.7	1.5	84.8	61.7
	2.602	2.4	2.4	103.1	85.9			2.602	2.7	0	92.9	74.9			2.602	5.9	3	81	61.7
	1.903	9.5	17.7	82.1	87.8			1.903	25.6	22.9	62.9	110.9			1.903	23.8	27.5	81	50.1
	1.204	63.2	58.5	84	74.5			1.204	66.1	72.8	80.9	80.9			1.204	57.9	65.3	88.7	88.7
	0.505	98.7	96.3	87.8	106.9			0.505	89	98.5	74.9	92.9			0.505	86.1	69.8	96.4	57.8
	-0.19	90.4	95.1	110.7	129.8			-0.19	107.9	96.5	173.8	77.9			-0.19	97.3	86.1	57.8	65.5
	-0.89	91.6	88	106.9	114.6			-0.89	115.3	103.9	122.8	119.9			-0.89	95	86.1	131.1	100.2

## Sheet: Fig 3d
		Vero-hACE2+TMPRSS2 relative infectivity							Vero-hACE2+TMPRSS2 relative infectivity							Vero-hACE2+TMPRSS2 relative infectivity
S309	[mAb] (log10 ng/mL)	WA1/2020 D614G		B.1.1.529			S309	[mAb] (log10 ng/mL)	WA1/2020 D614G		B.1.1.529			S309	[mAb] (log10 ng/mL)	WA1/2020 D614G		B.1.1.529
	4.699	23.7	14.8	33.1	29.2			4.699	32	24.6	64.8	40.2			4.699	29.3	24	33.9	44.5
	4	31.6	31.6	43.8	58.4			4	36.9	39.3	47.9	54.4			4	35.6	32	48.8	45.6
	3.301	45.5	38.6	50.6	37			3.301	42.6	41.8	32.4	64.8			3.301	31.1	42.7	59.4	46.7
	2.602	37.6	39.6	66.2	69.1			2.602	50.8	53.3	47.9	90.7			2.602	55.1	44.5	49.8	70
	1.903	68.2	66.3	91.5	82.8			1.903	77.8	81.1	88.1	90.7			1.903	79.2	75.6	103.9	108.2
	1.204	90	108.8	76	98.4			1.204	109.8	95.9	92	71.3			1.204	96.9	100.5	90.1	112.4
	0.505	93	90	92.5	94.5			0.505	114.7	112.2	85.5	97.2			0.505	107.6	100.5	108.2	92.2
	-0.19	107.8	104.8	99.3	93.5			-0.19	104	109	106.2	89.4			-0.19	109.4	110.3	108.2	114.5

## Sheet: Fig 3e
		Vero-hACE2+TMPRSS2 relative infectivity							Vero-hACE2+TMPRSS2 relative infectivity							Vero-hACE2+TMPRSS2 relative infectivity
CT-P59	[mAb] (log10 ng/mL)	WA1/2020 D614G		B.1.1.529			CT-P59	[mAb] (log10 ng/mL)	WA1/2020 D614G		B.1.1.529			CT-P59	[mAb] (log10 ng/mL)	WA1/2020 D614G		B.1.1.529
	4	0	0	92.2	99			4	0	0.7	109.6	87.7			4	0	0	122.6	64.5
	3.301	0	0	92.2	71.7			3.301	0	0	43.8	52.6			3.301	0	0	64.5	77.4
	2.602	0	0	78.5	66.6			2.602	0	0	61.4	70.1			2.602	0	0	83.9	64.5
	1.903	0	0.6	82	88.8			1.903	0	0	61.4	57			1.903	0	0	64.5	51.6
	1.204	5	13.7	83.7	95.6			1.204	5.1	5.1	105.2	52.6			1.204	5.1	10.2	96.8	64.5
	0.505	40.6	39.3	83.7	78.5			0.505	37.6	49.9	70.1	87.7			0.505	43.1	42.3	83.9	83.9
	-0.19	99.9	97.4	114.4	112.7			-0.19	94	92.5	74.5	65.8			-0.19	100	75.2	71	116.1
	-0.89	106.7	84.3	126.4	83.7			-0.89	116.4	96.9	122.7	122.7			-0.89	110.9	104.4	77.4	122.6

## Sheet: Fig 3f
		Vero-hACE2+TMPRSS2 relative infectivity							Vero-hACE2+TMPRSS2 relative infectivity							Vero-hACE2+TMPRSS2 relative infectivity
SARS2-38	[mAb] (log10 ng/mL)	WA1/2020 D614G		B.1.1.529			SARS2-38	[mAb] (log10 ng/mL)	WA1/2020 D614G		B.1.1.529			SARS2-38	[mAb] (log10 ng/mL)	WA1/2020 D614G		B.1.1.529
	4	0	0.6	61.8	41.2			4	0	0	47.4	33.8			4	0	0	42.8	37.5
	3.301	0	1.8	63.6	71.1			3.301	0	2.7	57.5	60.9			3.301	0	0	58.9	64.2
	2.602	0.6	1.2	78.6	69.2			2.602	0.7	1.4	57.5	67.7			2.602	0	0	74.9	64.2
	1.903	4.8	2.4	89.8	67.4			1.903	0	3.4	81.2	91.3			1.903	1.4	0.7	64.2	53.5
	1.204	10.8	15.5	97.3	93.6			1.204	14.4	9.6	91.3	81.2			1.204	19.9	16.4	101.7	74.9
	0.505	72.9	71.7	93.6	63.6			0.505	82.3	56.9	54.1	67.7			0.505	65.5	67.6	85.6	96.3
	-0.19	95	90.3	99.2	93.6			-0.19	109.7	87.1	118.4	91.3			-0.19	91.8	87.5	85.6	74.9
	-0.89	96.2	90.8	123.5	102.9			-0.89	106.9	103.5	138.7	142.1			-0.89	96.1	101.1	91	80.3

## Sheet: Fig 3g, h, j
	EC50 (ng/mL) on Vero-hACE2+TMPRSS2
	WA1/2020 D614G			B.1.1.529
mAb	exp 1	exp 2	exp 3	exp 1	exp 2	exp 3
COV2-2196	6.651	9.469	7.829	419.4	68.72	69.27
COV2-2130	31.63	29.48	59.99	525.3	336.1	590.1
COV2-2196/COV2-2130	13.89	17.46	17.43	192.5	154.9	199.8
REGN10987	60.52	28.01	42.39	>10,000	>10,000	>10,000
REGN10933	20.48	10.92	11.9	>10,000	>10,000	>10,000
REGN10933/REGN10987	10.04	12.19	10.66	>10,000	>10,000	>10,000
LY-CoV555	6.568	20.65	21.51	>10,000	>10,000	>10,000
LY-CoV016	46.59	61.81	42.47	>10,000	>10,000	5861
LY-CoV555/LY-CoV016	22.1	31.07	21.55	>10,000	>10,000	>10,000
S309	718.6	1848	1200	4333	15968	6744
CT-P59	2.696	2.798	2.634	>10,000	>10,000	>10,000
SARS2-38	5.49	5.142	5.141	>10,000	3474	5423
AZD8895	3.211	3.804	5.363	281.1	376	475.6
AZD1061	23.07	22.51	27.19	1549	661.5	1622
AZD7442	3.228	4.631	7.779	276.4	94.61	165.4

## Sheet: Fig 3i
		Vero-hACE2+TMPRSS2 relative infectivity							Vero-hACE2+TMPRSS2 relative infectivity							Vero-hACE2+TMPRSS2 relative infectivity
AZD8895	[mAb] (log10 ng/mL)	WA1/2020 D614G		B.1.1.529			AZD8895	[mAb] (log10 ng/mL)	WA1/2020 D614G		B.1.1.529			AZD8895	[mAb] (log10 ng/mL)	WA1/2020 D614G		B.1.1.529
	4	0	0	4.7	10.4			4	0	0	2.8	2.8			4	0	0	3	0
	3.301	0	0	31.2	22.7			3.301	0	0	12.1	22.3			3.301	0	0	22.6	28.7
	2.602	0.9	0	45.4	53.9			2.602	0	0	42.7	57.6			2.602	0	0	49.8	54.3
	1.903	0.9	4.4	74.7	103.1			1.903	0	2.8	65.9	84.5			1.903	0.8	1.6	81.5	63.4
	1.204	14.1	14.1	74.7	85.2			1.204	8.4	3.7	81.7	85.4			1.204	11.4	12.2	72.5	102.6
	0.505	66.2	73.2	75.7	127.7			0.505	50.6	57.2	71.5	99.4			0.505	60.2	65.1	86	99.6
	-0.19	105.9	98.8	78.5	110.7			-0.19	84.4	84.4	75.2	90.1			-0.19	73.2	83.8	105.7	117.7
	-0.89	99.7	111.2	86.1	75.7			-0.89	107.8	87.2	79.9	93.8			-0.89	90.3	99.3	125.3	134.3
AZD1061	[mAb] (log10 ng/mL)	WA1/2020 D614G		B.1.1.529			AZD1061	[mAb] (log10 ng/mL)	WA1/2020 D614G		B.1.1.529			AZD1061	[mAb] (log10 ng/mL)	WA1/2020 D614G		B.1.1.529
	4	0	0	4.7	10.4			4	0	0	27.9	21.4			4	0	0	15.1	22.6
	3.301	0	0	31.2	22.7			3.301	0	0	35.3	52.9			3.301	0.8	0	30.2	28.7
	2.602	0.9	0	45.4	53.9			2.602	0	0.9	74.3	83.6			2.602	0	0	70.9	55.8
	1.903	0.9	4.4	74.7	103.1			1.903	5.6	5.6	82.6	65			1.903	2.4	11.4	86	64.9
	1.204	14.1	14.1	74.7	85.2			1.204	71.2	66.5	83.6	100.3			1.204	69.2	64.3	114.7	84.5
	0.505	66.2	73.2	75.7	127.7			0.505	84.4	91.9	87.3	87.3			0.505	95.2	82.2	66.4	84.5
	-0.19	105.9	98.8	78.5	110.7			-0.19	104	103.1	83.6	89.1			-0.19	106.6	113.1	107.2	57.4
	-0.89	99.7	111.2	86.1	75.7			-0.89	97.5	105	97.5	78.9			-0.89	97.7	113.1	90.6	95.1
AZD7442	[mAb] (log10 ng/mL)	WA1/2020 D614G		B.1.1.529			AZD7442	[mAb] (log10 ng/mL)	WA1/2020 D614G		B.1.1.529			AZD7442	[mAb] (log10 ng/mL)	WA1/2020 D614G		B.1.1.529
	4	0	0	0.9	0.9			4	0	0	0	0			4	0	1.6	0	0
	3.301	0	0	7.6	4.7			3.301	0	0	3.7	1.9			3.301	0	0	1.5	0
	2.602	0	0.9	24.6	31.2			2.602	0	0	44.6	30.6			2.602	0	0	30.2	34.7
	1.903	1.8	1.8	68.1	62.4			1.903	0	0.9	95.6	80.8			1.903	0	2.4	80	37.7
	1.204	22.1	24.7	104.1	108.8			1.204	14.1	15	88.2	83.6			1.204	22	9	81.5	58.9
	0.505	86.5	74.1	97.5	93.7			0.505	60	57.2	63.1	83.6			0.505	56.2	70	98.1	86
	-0.19	105	107.7	106.9	117.3			-0.19	88.1	65.6	89.1	91.9			-0.19	89.5	93.6	99.6	74
	-0.89	105.9	109.4	92.7	95.6			-0.89	92.8	79.7	84.5	78			-0.89	96	94.4	93.6	122.3
